# Supplementary material for: Pre-exposure prophylaxis for HIV-negative persons with partners living with HIV: uptake, use, and effectiveness in an open-label demonstration project in East Africa
Source: Gates Open Res. 2018 Jan 30;1:3. Originally published 2017 Nov 6. [Version 2] doi: 10.12688/gatesopenres.12752.2 (PMC5757790; doi:10.12688/gatesopenres.12752.2)
Supplement: Supplementary file 1 [file gatesopenres-1-13860-s0000.tgz]

Archive with 1 entries (1 files):
- 5d570a6e-066f-43ed-a6f7-ca881596e93a.pdf
